# Supplementary material for: Identification of Trehalose-6-Phosphate Synthase (TPS) Genes Associated with Both Source-/Sink-Related Yield Traits and Drought Response in Rapeseed (Brassica napus L.)
Source: Plants (Basel). 2023 Feb 21;12(5):981. doi: 10.3390/plants12050981 (PMC10005558; doi:10.3390/plants12050981)
Supplement: Supplementary file 1 [file plants-12-00981-s001.zip]

Archive with 4 entries (3 files):
- Supplementary Files/Table S1. Complete list of the 35 BnTPS genes identified in our study.xlsx
- Supplementary Files/Table S2. Three sets of transcriptome data of the 35 BnTPSs.xlsx
- Supplementary Files/Table S3. Specific primers used for qRT-PCR analysis of the 12 DEGs.xlsx
- Supplementary Files/
