# Supplementary material for: Identification of Trehalose-6-Phosphate Synthase (TPS) Genes Associated with Both Source-/Sink-Related Yield Traits and Drought Response in Rapeseed (Brassica napus L.)
Source: Plants (Basel). 2023 Feb 21;12(5):981. doi: 10.3390/plants12050981 (PMC10005558; doi:10.3390/plants12050981)
Supplement: Supplementary file 1 [file plants-12-00981-s001.zip › Supplementary Files/Table S1. Complete list of the 35 BnTPS genes identified in our study.xlsx]

## Sheet: Sheet1
Table S1. Complete list of the 35 BnTPS genes identified in our study.
Gene Name	Transcript Name	Orthologues in Arabidopsis	Gene Location	gDNA size (bp)	CDS size (nts)	Protein			Subcellular Localization
						Length (aa)	Mw (kDa)	pI
BnTPS5-1	BnaA03g43320D	AT4G17770 (AtTPS5)	ChrA03:21,753,652 －21,757,564	3913	2574	858	96.7638	5.92	Nuc: 0.36, Chl: 0.29, Cyt: 0.14, Mit: 0.14
BnTPS5-2	BnaC07g34770D	AT4G17770 (AtTPS5)	ChrC07:37,350,799 －37,354,727	3929	2514	838	94.7976	5.98	Chl: 0.29, Nuc: 0.29, Mit: 0.29, Cyt: 0.07
BnTPS5-3	BnaAnng13570D	AT4G17770 (AtTPS5)	ChrAnn:14,535,596 －14,536,947	1352	672	224	24.8777	9.49	Nuc: 0.57, Chl: 0.14, Cyt: 0.14, Cys: 0.14
BnTPS5-4	BnaA01g08660D	AT4G17770 (AtTPS5)	ChrA01:4,151,877 －4,152,366	490	390	130	14.7299	9.48	Nuc: 0.46, Cyt_Nuc: 0.36, Cyt: 0.18, Chl: 0.14, Ext: 0.07, Cys: 0.07
BnTPS6-1	BnaA07g24830D	AT1G68020 (AtTPS6)	ChrA07:18,537,427 －18,540,340	2914	2559	853	97.0014	5.94	Cyt: 0.5, Chl: 0.21, Nuc: 0.21
BnTPS6-2	BnaC06g26160D	AT1G68020 (AtTPS6)	ChrC06:27,859,296 －27,862,508	3213	2556	852	96.9493	5.94	Cyt: 0.5, Chl: 0.21, Nuc: 0.21
BnTPS7-1	BnaA10g04170D	AT1G06410 (AtTPS7)	ChrA10:2,217,018 －2,219,645	2628	1170	390	44.6512	4.81	Chl: 0.79, Cyt: 0.07, Extr: 0.07
BnTPS7-2	BnaC05g04390D	AT1G06410 (AtTPS7)	ChrC05:2,155,335 －2,158,004	2670	1203	401	45.195	4.9	Chlo: 0.86, Cyto: 0.07
BnTPS7-3	BnaC08g01800D	AT1G06410 (AtTPS7)	ChrC08:1,334,208 －1,337,728	3521	2559	853	97.0399	5.5	Chl: 0.5, Nuc: 0.21, Cyt: 0.07, Mit: 0.07, Per: 0.07
BnTPS7-4	BnaA08g28610D	AT1G06410 (AtTPS7)	ChrA08:18,761,318 －18,764,792	3475	2559	853	96.9839	5.54	Chlo: 7, Nucl: 3, Cyto: 1, Mito: 1, Pero: 1
BnTPS10-1	BnaC01g43070D	AT1G60140 (AtTPS10)	ChrC01:2,508,337 －2,512,178	3842	2574	858	96.9101	6.01	Nuc: 0.43, Cyt: 0.29, Chl: 0.14, Mit: 0.07
BnTPS10-2	BnaA01g22200D	AT1G60140 (AtTPS10)	ChrA01:14,567,129 －14,570,992	3864	2574	858	96.977	6.04	Nuc: 0.57, Chl: 0.14, Cyt: 0.14, Mit: 0.07
BnTPS10-3	BnaCnng41250D	AT1G60140 (AtTPS10)	ChrCnn:39,997,317 －40,000,066	2750	2583	861	97.1642	6.09	Nucl: 6, Cyto: 5, Chlo: 1, Mito: 1
BnTPS10-4	BnaA03g54540D	AT1G60140 (AtTPS10)	ChrA03:29,288,414 －29,292,101	3688	2673	891	100.514	5.69	Nuc: 0.57, Cyt: 0.21, Chl: 0.07, Mit: 0.07
BnTPS8-1	BnaC02g19750D	AT1G70290 (AtTPS8)	ChrC02:16,112,223 －16,116,156	3934	2445	815	92.2666	6.02	Nuc: 0.5, Cyt: 0.21, Chl: 0.14, Pla: 0.07
BnTPS8-2	BnaA02g14790D	AT1G70290 (AtTPS8)	ChrA02:8,464,986 －8,468,785	3800	2445	815	92.3116	5.96	Nuc: 0.57, Chl: 0.14, Cyt: 0.14, Pla: 0.07
BnTPS9-1	BnaC08g06450D	AT1G23870 (AtTPS9)	ChrC08:8,967,727 －8,971,384	3658	2586	862	98.0059	6.01	Chl: 0.43, Cyt: 0.14, Cys: 0.14, Nuc: 0.07, Mit: 0.07, Pla: 0.07
BnTPS9-2	BnaA08g20280D	AT1G23870 (AtTPS9)	ChrA08:15,349,349 －15,352,504	3156	2607	869	98.5126	5.83	Chl: 0.29, Cyt: 0.29, Cys: 0.14, Nuc: 0.07, Mit: 0.07, Pla: 0.07
BnTPS11-1	BnaC09g51060D	AT2G18700 (AtTPS11)	ChrC09:161,810 －164,788	2979	2595	865	97.7606	6.22	Nuc: 0.29, Cyt: 0.21, Cys: 0.18, Cys_Pla: 0.18, Chl: 0.14, Pla: 0.11
BnTPS11-2	BnaA09g09720D	AT2G18700 (AtTPS11)	ChrA09:4,910,518 －4,913,499	2982	2595	865	97.8436	6.16	Nuc: 0.36, Cyt: 0.21, Cys: 0.18, Cys_Pla: 0.18, Chl: 0.14
BnTPS2-1	BnaC05g13090D	AT1G16980 (AtTPS2)	ChrC05:7,581,900 －7,585,950	4051	2460	820	91.9987	5.77	Mit: 0.43, Chl: 0.21, Nuc: 0.21, Cyt: 0.07
BnTPS2-2	BnaA06g11450D	AT1G16980 (AtTPS2)	ChrA06:5,956,865 －5,962,255	5391	2469	823	92.2243	5.96	Mit: 0.43, Chl: 0.21, Nuc: 0.21, Cyt: 0.07
BnTPS3-1	BnaA06g11460D	AT1G17000 (AtTPS3)	ChrA06:5,965,390 －5,969,386	3997	2436	812	92.9009	5.83	Cyt: 0.5, E.R.: 0.29, Mit: 0.07, Pla: 0.07
BnTPS3-2	BnaC05g13110D	AT1G17000 (AtTPS3)	ChrC05:7,592,337 －7,596,264	3928	2442	814	93.2474	5.83	Cyt: 0.5, E.R.: 0.29, Mit: 0.07, Pla: 0.07
BnTPS4-1	BnaC07g50330D	AT4G27550 (AtTPS4)	ChrC07:2,538,937 －2,542,875	3939	2361	787	88.7504	6.45	Mit: 0.54, Chl_Mit: 0.39, Chl: 0.18, Nuc: 0.14, Cyto: 0.07
BnTPS4-2	BnaA03g48650D	AT4G27550 (AtTPS4)	ChrA03:24,948,911 －24,953,024	4114	2361	787	88.6051	6.11	Chl: 0.5, Mit: 0.29, Nuc: 0.14
BnTPS1-1	BnaA02g18920D	AT1G78580 (AtTPS1)	ChrA02:11,694,152 －11,698,160	4009	2325	775	87.3484	6.63	Cyt: 0.36, Nuc: 0.14, Mit: 0.14, Pla: 0.14, Chl: 0.07, Per: 0.07
BnTPS1-2	BnaC06g39000D	AT1G78580 (AtTPS1)	ChrC06:36,340,280 －36,348,607	8328	2856	952	107.079	6.63	Chl: 0.36, Nuc: 0.29, Mit: 0.14, Cyt: 0.07, Per: 0.07
BnTPS1-3	BnaA07g34230D	AT1G78580 (AtTPS1)	ChrA07:23,336,023 －23,343,787	7765	2853	951	106.937	6.63	Chl: 0.29, Nuc: 0.29, Mit: 0.21, Cyt: 0.07, Per: 0.07
BnTPS1-4	BnaC02g25020D	AT1G78580 (AtTPS1)	ChrC02:22,383,969 －22,388,832	4864	2799	933	104.805	6.74	Nuc: 0.43, Chl: 0.29, Mit: 0.14, Per: 0.07
BnTRE1-1	BnaC03g56490D	AT4G24040 (AtTRE1)	ChrC03:45,795,535 －45,797,399	1865	645	215	24.3006	4.69	Chl: 0.36, Cyt: 0.29, Nuc: 0.21, Cys: 0.07
BnTRE1-2	BnaA01g35070D	AT4G24040 (AtTRE1)	ChrA01:381,249 －385,878	4630	1698	566	64.4351	5.84	Nuc: 0.36, Chl: 0.29, Cyt: 0.07, Mit: 0.07, Pla: 0.07, Vac: 0.07
BnTRE1-3	BnaC01g15870D	AT4G24040 (AtTRE1)	ChrC01:10,902,785 －10,905,817	3033	1842	614	69.5136	5.56	Chl: 0.71, Vac: 0.14, Nuc: 0.07
BnTRE1-4	BnaA03g46430D	AT4G24040 (AtTRE1)	ChrA03:23,830,267 －23,833,011	2745	1683	561	63.8834	5.61	Chl: 0.43, Cyt: 0.36, Mit: 0.14
BnTRE1-5	BnaC07g38690D	AT4G24040 (AtTRE1)	ChrC07:39,947,892 －39,950,876	2985	1674	558	63.5789	5.31	Chl: 0.43, Cyt: 0.36, Mit: 0.14
