# Supplementary material for: Identification of Trehalose-6-Phosphate Synthase (TPS) Genes Associated with Both Source-/Sink-Related Yield Traits and Drought Response in Rapeseed (Brassica napus L.)
Source: Plants (Basel). 2023 Feb 21;12(5):981. doi: 10.3390/plants12050981 (PMC10005558; doi:10.3390/plants12050981)
Supplement: Supplementary file 1 [file plants-12-00981-s001.zip › Supplementary Files/Table S2. Three sets of transcriptome data of the 35 BnTPSs.xlsx]

## Sheet: FPKM_ZS11
Gene ID	Gene name	Ao_f	At_f	Cal_f	Cap_f	IT_f	LeO_f	LeY_f	Pe_f	Pi_f	Ro_f	St_f	Sta_f	Em_19d	Em_21d	Em_24d	Em_27d	Em_30d	Em_35d	LeO_10d	LeO_24d	LeO_30d	SC_19d	SC_21d	SC_27d	SC_30d	SC_35d	SC_40d	Se_10d	Se_13d	Se_19d	Se_21d	Se_24d	Se_27d	Se_30d	Se_35d	Se_3d	Se_40d	Se_43d	Se_46d	Se_49d	Se_5d	Se_7d	SP_10d	SP_13d	SP_16d	SP_19d	SP_21d	SP_24d
BnaA03g43320D	BnTPS5-1	9.43	0.58	3.84	1.89	16.66	4.1	7.47	1.12	28.72	47.35	50.8	1.85	50.59	52.53	51.91	29.63	29.28	5.34	4.77	2.83	2.62	24.5	30.8	23.12	21.5	13.72	6.36	43.81	45.77	31.81	39.72	37.95	31.29	28.72	12.54	34.93	2.4	2.16	2.82	2.38	38.52	42.87	20.2	18.21	9.85	22.86	14.72	24.48
BnaC07g34770D	BnTPS5-2	5.28	0	0.05	0.46	11.88	1.35	2.6	0.24	18.79	43.64	39.21	0.31	35.09	37.19	31.07	17.27	16.7	2.63	1.37	1.21	0.48	11.28	15.29	6.11	7.33	1.94	1.43	36.19	33.9	22.36	24.13	19	14.7	10.13	3.68	23.62	0.64	0.3	1	1.14	30.59	32.43	15.59	14.27	7.62	20.6	15.82	20.84
BnaAnng13570D	BnTPS5-3	0	0	0	0	0	0	0	0	0	0	0	0	0	0	0	0	0	0	0	0	0	0	0	0	0	0	0	0	0	0	0	0	0	0	0	0	0	0	0	0	0	0	0	0	0	0	0	0
BnaA01g08660D	BnTPS5-4	0	0	0	0	0	0	0	0	0	0	0	0	0	0	0	0	0	0	0	0	0	0	0	0	0	0	0	0	0	0	0	0	0	0	0	0	0	0	0	0	0	0	0	0	0	0	0	0
BnaA07g24830D	BnTPS6-1	6.05	9.07	5.18	20.32	8.14	3.77	3.88	13.66	14.05	7.94	5.01	11.99	6.49	11.15	11.5	6.17	10.96	8.45	4.61	2.57	3.25	1.54	5.15	3.37	3.8	3.8	6.98	3.79	2.67	3.68	8.66	8.19	7.26	5.82	6.22	11.5	19.54	20.88	19.24	19.13	4.97	4.9	9	5.09	3.29	3.82	4.93	3.12
BnaC06g26160D	BnTPS6-2	13.75	16.94	18.34	33.57	13.53	11.64	10.47	49.94	16.36	14.42	9.66	21.87	5.11	7.87	11.22	5.99	8.4	7.14	13.87	9.98	7.17	1.38	4.57	5.16	3.9	5.02	11.08	5.73	4.08	3.41	6.45	9.31	7.88	5.62	6.36	13.09	22.33	25.45	24.79	17.52	6.06	5.81	15.6	11.55	8.46	10.9	10.68	14.71
BnaA10g04170D	BnTPS7-1	0	0	0	0	0	0	0	0	0	0	0	0	0	0	0	0	0	0	0	0	0	0	0	0	0	0	0	0	0.11	0	0	0	0	0	0	0	0	0	0	0	0	0	0	0	0	0	0	0
BnaC05g04390D	BnTPS7-2	0	0	0	0	0	0	0	0	0	0	0	0	0.04	0	0	0	0	0	0	0	0.1	0.04	0	0	0	0	0	0	0	0.09	0	0	0	0	0	0	0	0	0	0	0	0	0.13	0.14	0.08	0	0	0
BnaC08g01800D	BnTPS7-3	25.25	76.84	39.73	53.08	15.69	21.07	24.86	46.7	20.23	16.42	15.82	40.64	16.34	15.42	17.26	12.97	22.44	29.32	30.55	26.37	27.14	14.68	25.9	25.33	24.49	33.41	34.91	22.52	19.04	16.86	19.64	20.97	21.59	23.95	28.46	24.93	26.38	22.73	16.81	24.2	21.15	25.75	23.55	22.26	21.43	22.92	22.45	17.85
BnaA08g28610D	BnTPS7-4	16.42	45.24	25.98	31.68	9.84	14.77	16.82	30.88	12.34	11.32	10.82	23.89	11.96	11.32	11.28	8.97	13.36	17	19.84	21.42	17.35	9.16	16.87	16.12	16.3	19.57	20.86	14.69	12.23	12.06	12.58	14.28	13.13	15.07	17.46	15.59	15	12.44	8.83	14.61	14.17	14.7	16.67	16.65	13.35	14.62	14.61	12.58
BnaC01g43070D	BnTPS10-1	4.25	10.34	7.69	14.12	3.86	4.28	2.05	5.01	3.75	6.71	4.43	13.47	0.37	1.24	2.72	1.3	3.12	5.13	4.2	2.38	3.06	2.2	4	5.07	3.71	6.33	9.78	1.65	1.68	1.46	2.29	3.72	3.07	3.8	4.59	3	8.08	7.84	7.72	4.35	2.94	3.27	2.3	2.74	2.54	2.62	3.03	2.09
BnaA01g22200D	BnTPS10-2	9.99	15.65	18.55	22.1	6.82	14.87	9.17	15.21	5.54	9.75	8.12	21.86	0.67	1.72	3.44	2.29	3.4	7.97	19.12	6.62	7.45	6.32	10.43	11.55	8.89	10.82	14.43	9.36	5.67	4.39	5.7	5.55	7.05	6.58	8.9	6.99	10.3	11.18	6.99	5.21	8.83	10.7	5.54	5.51	7.53	8.29	10.07	10.43
BnaCnng41250D	BnTPS10-3	7.52	16.18	14.47	15.28	3.46	10.95	7.65	10.21	7.15	8.82	7.28	11.97	3.87	5.67	8.43	5.43	7.78	20.4	12.97	9.03	6.62	4.21	9.37	9.83	9.14	11.56	13.03	7.19	6.77	5.13	8.16	8.67	8.32	9.41	15.04	6.64	23.95	22.52	17.78	11	7.43	8.74	5.2	5.89	7.57	8.4	8.62	8.87
BnaA03g54540D	BnTPS10-4	6.09	10.6	10.83	11.79	4.36	12.19	9.42	11.58	7.15	8.65	8.54	9.3	6.79	8.73	11.34	8.83	13.65	28.82	10.26	10.94	8.65	6.08	10.24	10.19	10.1	12.3	13.93	6.92	6.46	6.52	8.92	10.41	11.34	13.48	19.99	7.73	27.04	27.81	26.54	19.7	8.11	9.05	5.9	7.54	7.84	7.94	9.8	10.19
BnaC02g19750D	BnTPS8-1	12.4	31.95	9.52	9.4	12.72	15.35	9.66	12.8	7.28	9.92	2.24	9.34	0.06	0.02	0.1	0	0	0.03	16.6	5.97	2.2	0.35	1.2	1.92	1.77	1.54	6.05	1.15	0.55	0.3	0.65	0.44	0.55	0.58	0.41	5.46	2.18	3.11	3.04	3.66	1.34	2.83	8.74	4.51	4.62	3.49	18.29	7.31
BnaA02g14790D	BnTPS8-2	12.28	53.76	12.89	11.68	13.35	14.98	11.33	18.83	7.39	11.52	2.14	13.02	0.11	0.16	0.28	0.12	0	0	14.87	5.71	1.45	0.87	3.11	4.2	3.92	5.6	11.5	2.04	0.7	0.68	1.11	1.14	1.16	1.46	1.73	6.82	3.9	4.08	1.94	2.74	2.58	3.9	8.89	4.07	5.06	4.93	20.55	15.37
BnaC08g06450D	BnTPS9-1	18.67	79.26	68.47	50.08	7.35	54.5	33.78	54.97	5.65	24.47	12.8	55.2	0.31	2.32	2.21	0.9	0.15	0.32	22.92	9.31	5.65	1.44	4.78	5.6	4.04	6.09	13.45	1.45	1.45	1.06	3.57	2.7	3.19	2.01	2.59	6.48	6.19	4.9	7.62	23.64	1.54	2.43	3.29	4.38	9.73	9.34	28.54	24.02
BnaA08g20280D	BnTPS9-2	9.09	26.97	19.86	30.31	5.26	24.41	17.35	29.58	1.86	19.6	10.29	22.74	0.15	0.38	0.34	0.05	0.04	0.22	12.14	4.62	3.02	0.62	2.61	2.81	2.73	3.08	6.46	0.65	0.73	0.6	1.6	1.28	1.65	0.69	1.08	2.66	2.53	2.83	2.88	6.08	0.72	0.76	2.31	4.6	7.16	6.41	18.74	14.28
BnaC09g51060D	BnTPS11-1	6.94	44.9	31.11	11.39	6	50.86	23.19	11.66	10.46	5.52	3.17	12.48	1.48	1.27	0.64	0.47	1.3	3.36	36.37	6.82	7.14	3.74	9.24	7.78	8.37	13.59	36.77	7.78	6.25	2.75	3.96	3.24	4.73	3.03	6.03	11.55	27.26	26.92	24.08	57.78	5.47	5.27	2.72	1.93	3.23	2.2	12.96	5.01
BnaA09g09720D	BnTPS11-2	4.44	41.34	13.4	5.27	4.22	29.8	17.65	6.88	8.42	5.05	1.71	6.98	1.31	1.24	0.83	0.3	1.4	4.71	20.43	4.97	7.6	3.62	8.18	7.92	8.14	8.86	19.69	6.59	6.71	2.56	3.36	2.72	2.76	3.2	4.4	7.85	22.41	23.81	25.74	71.57	2.17	2.94	2.22	0.96	1.61	1.52	10.45	3.04
BnaC06g39000D	BnTPS1-2	12.36	11.17	4.21	20.44	8.1	4.79	7.83	18.21	13.62	13.73	9.78	9.46	5.51	4.36	5.65	3.84	7.1	6.43	4.04	7.83	4.57	5.13	9.85	5.02	3.08	1.96	2.46	9.46	12.17	8.03	7.22	6.48	4.67	5.96	4.64	9.74	4.28	3.59	4.83	4.57	11.27	15.65	9.46	6.35	2.37	3.46	2.28	2.14
BnaA07g34230D	BnTPS1-3	9.59	5.76	3.48	11.62	7.86	6.38	10.16	8.59	19.74	17.02	10.09	5.37	13.16	10.73	16.24	9.61	18.62	28.15	4.34	11.45	6.19	7.46	11.98	4.85	5.62	4.13	7.48	17.9	16.83	12.31	10.84	9.25	10.36	13.41	16.69	16.2	18.78	15.31	15.32	12.69	26.69	33.15	7.99	7.05	2.87	3.97	2.82	2.12
BnaC02g25020D	BnTPS1-4	0.17	0	0	0.05	0.19	0.1	0.02	0	0.12	0.2	0.22	0	0.05	0.02	0.07	0.05	0.03	0.03	0	0.12	0.01	0.05	0.05	0	0	0	0	0.13	0.08	0.02	0.02	0.02	0.02	0.04	0.07	0.04	0	0.01	0.02	0.01	0.07	0.01	0.6	0.16	0.05	0.04	0.04	0.11
BnaA02g18920D	BnTPS1-1	0.02	0	0	0.04	0.04	0	0	0	0	0	0	0	0	0	0	0	0	0	0	0	0	0	0	0	0	0	0	0	0.02	0	0.02	0	0	0	0	0	0	0	0	0	0	0	0	0	0.02	0	0	0
BnaC07g50330D	BnTPS4-1	0	0.78	0	0	0.03	0	0	0	0	0.04	0	0.14	0.01	0	0	0	0	0.03	0	0	0	0.08	0.08	0.04	0.11	0	0	1.4	1.84	0.05	0.04	0	0	0.02	0	0.22	0.05	0.16	0	0	0.48	1.94	0	0.02	0	0	0	0
BnaA03g48650D	BnTPS4-2	0	0.09	0	0	0	0	0	0	0	0	0	0	0.01	0.02	0.05	0.09	0.07	0.03	0	0	0	1.13	1.1	0.29	0.73	0.04	0.04	3.76	2.94	0.29	0.32	0.34	0.13	0.16	0.04	0.48	0.1	0.08	0	0	1.17	2.88	0	0.04	0	0	0.01	0
BnaA06g11460D	BnTPS3-1	1.25	0.14	0.11	0.06	2.77	0.28	0.02	0	0.04	0.31	0.04	0.05	0.01	0	0	0	0	0.06	0.07	0.05	0	0.08	0.06	0.06	0	0.03	0.04	0.48	0.03	0.01	0	0	0	0	0	0.53	0	0.03	0	0.09	0.54	1	0.08	0.14	0.02	0.08	0.06	0.14
BnaC05g13110D	BnTPS3-2	0.52	0.13	0.15	0.08	1.84	0.18	0.06	0	0.01	0.19	0.04	0	0.01	0	0	0	0	0	0	0.1	0.03	0.02	0.04	0	0.01	0.04	0.05	0.28	0.17	0.01	0	0	0	0	0	0.28	0	0	0	0	0.36	1.14	0.12	0.04	0	0	0.08	0.04
BnaC05g13090D	BnTPS2-1	0	0	0	0	0	0	0	0	0	0	0	0	0	0	0	0	0	0	0	0	0	0	0	0	0	0	0	0.01	0.03	0	0	0	0	0	0	0.05	0	0	0	0	0	0.02	0	0	0	0	0	0
BnaA06g11450D	BnTPS2-2	0	0	0	0	0	0	0	0	0	0	0	0	0	0	0	0	0	0	0	0	0	0	0	0	0	0	0.02	0.12	0.15	0	0	0	0	0	0	0.16	0	0	0	0	0.1	0.34	0	0	0	0	0	0
BnaC03g56490D	BnTRE1-1	0.2	0	0	0	0.08	0.35	0.08	0	0.34	0.37	0	0	0.21	0	0	0.23	0	0.16	0.39	0.68	1.01	7.03	1.98	2.17	1.78	1.29	1.44	1.51	2.24	1.91	1.28	1.05	1.11	0.66	0.78	1.5	0.25	0.48	0.46	0.1	2.42	1.91	0.28	0.41	0.53	0.75	0.3	2.01
BnaA01g35070D	BnTRE1-2	0.68	1.57	1.05	1.48	0.7	0.51	0.11	0.08	7.49	1	0.27	0.77	0.53	0.44	0.75	0.3	0.9	1.82	1.6	1.3	2.39	91.13	56.85	47.12	28.42	41.21	25.84	38.95	74.73	38.56	27.29	20.49	19.08	20.58	22.28	16.38	11.68	10.48	7.55	4.51	28.87	36.96	9.78	20.6	8.41	8.18	7.41	5.49
BnaC01g15870D	BnTRE1-3	1.81	12.61	10.87	3.09	0.97	4.53	2.69	0.37	2.92	0.48	0.86	5.57	0.39	0.39	0.24	0.24	0.71	3.78	5.54	5.02	5.39	56.27	37.67	43.35	22.32	42.28	44.73	16.96	26.85	24.16	17.45	16.64	17.87	16.5	21.29	5.77	26.46	25.66	33.55	27.48	10.27	9.46	2.29	7.56	3.1	2.71	2.85	3.14
BnaA03g46430D	BnTRE1-4	0	0.28	0	0	0.05	0.24	0.03	0	0.31	0.04	0	0	0.04	0	0.04	0.07	0	0	0	0.14	0	6.51	6.49	5.52	2.55	1.81	0.09	9.65	8.37	1.66	2.14	2.3	2.67	0.84	1.42	12.16	0.07	0.04	0.03	0	26.82	29.78	3.43	18.3	32.11	30.45	51.67	30.47
BnaC07g38690D	BnTRE1-5	1.03	0.13	0	0.31	0.24	0.23	0.38	0.11	1.75	0.11	0.13	0.22	0.06	0.03	0	0.03	0	0.05	0.34	0.51	0.55	8.25	8.1	6.94	5.24	4.64	2.54	10.77	13.9	3.03	2.67	2.21	1.52	3.24	2.85	14.68	0.56	0.33	0	0	37.45	49.55	5.21	10.45	15.97	17.62	26.15	17.92
[truncated: 16 more columns]

## Sheet: FPKM_yield-related
Gene ID	Gene name	L1-15P	L2-15P	L1-15S	L2-15S	L1-35P	L2-35P	L1-35S	L2-35S
BnaA03g43320D	BnTPS5-1	16.6023	14.0446	31.9248	31.3655	15.9055	15.8163	39.6445	30.6387
BnaC07g34770D	BnTPS5-2	15.3987	12.2871	17.6	16.6376	16.8499	12.6064	25.6449	18.0135
BnaAnng13570D	BnTPS5-3	0	0	0	0	0	0	0	0
BnaA01g08660D	BnTPS5-4	0	0	0	0	0	0	0	0
BnaA07g24830D	BnTPS6-1	8.51478	11.0467	7.31243	7.68395	4.51023	3.10674	7.46295	6.37903
BnaC06g26160D	BnTPS6-2	8.94392	12.9461	7.27336	8.83373	8.06467	8.98896	4.87931	5.34128
BnaA10g04170D	BnTPS7-1	0	0	0	0	0	0	0	0
BnaC05g04390D	BnTPS7-2	0	0.0240034	0	0	0	0	0	0
BnaC08g01800D	BnTPS7-3	11.3932	11.9177	16.6653	16.7038	11.2898	11.3768	15.5347	13.778
BnaA08g28610D	BnTPS7-4	8.80814	10.4688	12.8024	14.1083	9.53265	9.8585	12.6265	10.0413
BnaC01g43070D	BnTPS10-1	2.62768	3.30455	3.58983	3.67645	4.52438	3.65206	2.54436	1.76557
BnaA01g22200D	BnTPS10-2	3.88871	4.60145	9.40638	7.55557	6.30573	8.70564	5.26918	2.83088
BnaCnng41250D	BnTPS10-3	4.77444	10.7298	7.20562	18.6153	11.0916	26.4026	7.08583	12.8602
BnaA03g54540D	BnTPS10-4	5.25889	4.99368	8.72388	6.98712	7.38918	7.26779	7.54337	4.71339
BnaC02g19750D	BnTPS8-1	0.542545	18.3518	0.192753	7.34432	3.22711	10.4295	0.0974117	0.205234
BnaA02g14790D	BnTPS8-2	13.187	27.4327	3.90426	5.88711	58.867	20.8139	1.86924	0.163046
BnaC08g06450D	BnTPS9-1	1.74798	20.7814	1.44443	3.85749	28.7412	53.9274	1.55559	2.30361
BnaA08g20280D	BnTPS9-2	0.770356	11.3162	0.733072	1.47998	17.4488	36.8483	0.776929	1.05208
BnaC09g51060D	BnTPS11-1	0.186047	15.214	0.635559	10.7352	1.8962	16.741	0.387675	2.22421
BnaA09g09720D	BnTPS11-2	1.64691	7.45875	4.5925	5.2048	12.6256	7.31412	2.74359	1.47976
BnaC06g39000D	BnTPS1-2	4.40052	5.42215	13.8313	18.5657	1.94612	1.07366	7.84212	6.16831
BnaA07g34230D	BnTPS1-3	4.33433	5.45742	15.5827	37.6864	1.99057	1.98176	9.96129	9.03387
BnaC02g25020D	BnTPS1-4	0	0.208188	0	0.00880833	0	0.0135946	0	0.0128764
BnaA02g18920D	BnTPS1-1	0.357705	0	0.0888719	0	0.076387	0	0.400369	0
BnaC07g50330D	BnTPS4-1	0	0	0.0453301	0.378535	0	0	0	0
BnaA03g48650D	BnTPS4-2	0.00628549	0.0124998	0.10338	0.745423	0	0	0.0211024	0.0052611
BnaA06g11460D	BnTPS3-1	0.151745	0.206909	0.0810804	0.26972	0.129717	0.0322073	0.00519361	0
BnaC05g13110D	BnTPS3-2	0.160676	0.21099	0.0468836	0.187907	0.0838037	0.0239434	0	0.00548801
BnaC05g13090D	BnTPS2-1	0	0	0.0155283	0	0	0	0	0
BnaA06g11450D	BnTPS2-2	0.00630549	0	0	0.037013	0	0	0	0
BnaC03g56490D	BnTRE1-1	0.0554453	0.175085	2.25807	1.21076	0.151943	0.100754	1.17652	0.679156
BnaA01g35070D	BnTRE1-2	10.8851	13.1962	40.7554	34.3857	18.623	6.69992	25.2759	16.5495
BnaC01g15870D	BnTRE1-3	4.11578	5.63498	18.3954	16.3499	9.50167	6.45766	14.0169	9.71453
BnaA03g46430D	BnTRE1-4	0.431551	7.75399	32.6418	33.0245	46.7508	32.4849	1.5766	1.02938
BnaC07g38690D	BnTRE1-5	2.56436	8.56998	33.9128	47.8991	17.321	25.0299	2.06064	1.62223

## Sheet: FPKM_drought-resistance
Gene ID	Gene name	RT	R	ST	S
BnaA02g18920D	BnTPS1-1	0.583289	0.51411	0	0.0164733
BnaC06g39000D	BnTPS1-2	0	0	0.0155802	0
BnaA07g34230D	BnTPS1-3	17.9652	18.2547	14.6453	15.3146
BnaC02g25020D	BnTPS1-4	0.367151	0.188604	0.222956	0.366323
BnaC05g13090D	BnTPS2-1	0	0	0	0
BnaA06g11450D	BnTPS2-2	0	0	0	0
BnaA06g11460D	BnTPS3-1	0.0146294	0.0658289	0	0.0337927
BnaC05g13110D	BnTPS3-2	0	0.0163646	0	0
BnaC07g50330D	BnTPS4-1	0	0	0	0
BnaA03g48650D	BnTPS4-2	0	0	0	0
BnaA03g43320D	BnTPS5-1	7.99295	7.9475	8.69298	9.40047
BnaC07g34770D	BnTPS5-2	6.01528	5.38247	5.09254	5.69853
BnaAnng13570D	BnTPS5-3	0	0	0	0
BnaA01g08660D	BnTPS5-4	0	0	0	0
BnaA07g24830D	BnTPS6-1	8.67893	11.5165	10.068	9.38282
BnaC06g26160D	BnTPS6-2	17.4053	23.5084	14.5961	16.5933
BnaA10g04170D	BnTPS7-1	0.181425	0.159075	0.330212	0.0842143
BnaC05g04390D	BnTPS7-2	0.0704391	0	0	0
BnaC08g01800D	BnTPS7-3	8.27855	7.6018	8.52081	8.51153
BnaA08g28610D	BnTPS7-4	8.89695	7.82462	7.57215	8.03812
BnaC02g19750D	BnTPS8-1	13.8937	25.098	19.404	14.0959
BnaA02g14790D	BnTPS8-2	18.6128	33.0161	23.8983	18.1743
BnaC08g06450D	BnTPS9-1	27.1813	38.2186	27.1099	18.8475
BnaA08g20280D	BnTPS9-2	28.662	39.658	20.4995	16.2911
BnaC01g43070D	BnTPS10-1	4.49772	4.20341	5.48672	3.67378
BnaA01g22200D	BnTPS10-2	8.26652	12.5058	12.3579	10.5758
BnaCnng41250D	BnTPS10-3	14.2529	20.6126	9.3297	7.91399
BnaA03g54540D	BnTPS10-4	5.59194	5.77928	4.3514	5.12732
BnaC09g51060D	BnTPS11-1	17.323	36.8528	5.32493	3.8594
BnaA09g09720D	BnTPS11-2	15.6007	26.5638	31.4092	24.0905
BnaC03g56490D	BnTRE1-1	0.035254	0.156513	0	0.0412373
BnaA01g35070D	BnTRE1-2	0.288645	0.288818	1.04088	0.813266
BnaC01g15870D	BnTRE1-3	0.587799	0.239294	1.1724	1.35059
BnaA03g46430D	BnTRE1-4	0.361588	0.115573	0.353797	0
BnaC07g38690D	BnTRE1-5	1.93425	0.530685	2.14859	0.274017
