# Supplementary material for: Identification of Trehalose-6-Phosphate Synthase (TPS) Genes Associated with Both Source-/Sink-Related Yield Traits and Drought Response in Rapeseed (Brassica napus L.)
Source: Plants (Basel). 2023 Feb 21;12(5):981. doi: 10.3390/plants12050981 (PMC10005558; doi:10.3390/plants12050981)
Supplement: Supplementary file 1 [file plants-12-00981-s001.zip › Supplementary Files/Table S3. Specific primers used for qRT-PCR analysis of the 12 DEGs.xlsx]

## Sheet: Sheet1
Table S3. Specific primers used for qRT-PCR analysis of the 12 DEGs
Gene ID	Primer number	Primer (5' To 3')
BnaC06g39000D	qBnTPS1-2-F	TCACGATGATGTCTGCGAGAGA
	qBnTPS1-2-R	CCAAGAGATTTTCTCCGGTG
BnaA07g34230D	qBnTPS1-3-F	GACGTGATACAACACATGAAGG
	qBnTPS1-3-R	GCGTTCTCCTCAAGAAACTTTT
BnaC07g34770D	qBnTPS5-2-F	GCACATTGTCTCGGCTTATAAG
	qBnTPS5-2-R	GTTAGCGTCTTTCGATCTTTCC
BnaC02g19750D	qBnTPS8-1-F	TTCAGAAACCGGCAAATGGAGT
	qBnTPS8-1-R	CTTCTCCGCAGCTAGACCTTTGCTC
BnaA02g14790D	qBnTPS8-2-F	GTGACCGTTTCGACAGAAAG
	qBnTPS8-2-R	CACAACAAGGGTACTTGTCCT
BnaC08g06450D	qBnTPS9-1-F	ATTGGCATCCATATAGGTAGGC
	qBnTPS9-1-R	TCATATGCCAATACGACTCGAA
BnaA08g20280D	qBnTPS9-2-F	TACGTTAGTACTCACGATGTGG
	qBnTPS9-2-R	TTATAATGATCCTGACTCGCCC
BnaCnng41250D	qBnTPS10-3-F	TCAATTGAGCAAACTGTCAGTG
	qBnTPS10-3-R	CTTGTGAAGTAACCGTGTTCAG
BnaC09g51060D	qBnTPS11-1-F	CTCAGCTGAGCATGGTTATTTC
	qBnTPS11-1-R	TCTATGAATGATCCATCGGTCG
BnaA01g35070D	qBnTRE1-2-F	CGCAGGAATCCTAACATCTTTG
	qBnTRE1-2-R	GTAACTATCAGCTCTTGTTGCG
BnaA03g46430D	qBnTRE1-4-F	AAGAAGCTTGAAAAGTTCGTCC
	qBnTRE1-4-R	TCTTTGAATCTCGAACCAGGAA
BnaC07g38690D	qBnTRE1-5-F	GAGAGAAAGCGTTTGAAACTGT
	qBnTRE1-5-R	GCCTTCACAACTTTCTTGACAA
